# Supplementary material for: A Method for Assessing Week-Long Cortisol Output Using a Continuously Worn Sweat Patch
Source: Methods Protoc. 2026 Jan 16;9(1):13. doi: 10.3390/mps9010013 (PMC12821472; doi:10.3390/mps9010013)
Supplement: Supplementary file 1 [file mps-09-00013-s001.zip]

Archive with 1 entries (1 files):
- mps-4068070-supplementary.pdf
